# Supplementary material for: Colorimetric and Electrochemical Dual-Mode Detection of Thioredoxin 1 Based on the Efficient Peroxidase-Mimicking and Electrocatalytic Property of Prussian Blue Nanoparticles
Source: Biosensors (Basel). 2024 Apr 10;14(4):185. doi: 10.3390/bios14040185 (PMC11047952; doi:10.3390/bios14040185)
Supplement: Supplementary file 1 [file biosensors-14-00185-s001.zip]

Archive with 1 entries (1 files):
- biosensors-2935079-supplementary.pdf
